# Supplementary material for: Identification of Antitumor miR-30e-5p Controlled Genes; Diagnostic and Prognostic Biomarkers for Head and Neck Squamous Cell Carcinoma
Source: Genes (Basel). 2022 Jul 9;13(7):1225. doi: 10.3390/genes13071225 (PMC9322981; doi:10.3390/genes13071225)
Supplement: Supplementary file 1 [file genes-13-01225-s001.zip]

Archive with 3 entries (2 files):
- genes-1791009-supplementary/
- genes-1791009-supplementary/supplemental table.xlsx
- genes-1791009-supplementary/Supplementary figures.pdf
