# Supplementary material for: Identification of Antitumor miR-30e-5p Controlled Genes; Diagnostic and Prognostic Biomarkers for Head and Neck Squamous Cell Carcinoma
Source: Genes (Basel). 2022 Jul 9;13(7):1225. doi: 10.3390/genes13071225 (PMC9322981; doi:10.3390/genes13071225)
Supplement: Supplementary file 1 [file genes-13-01225-s001.zip › genes-1791009-supplementary/supplemental table.xlsx]

## Sheet: Supplemental Table S1
Table S1 . Clinical features of the patient in GSE180077
Age	Sex	Location	cT	cN	cM	cStage	pT	pN	Differentiation
74	male	hypopharynx	4a	3b	0	ⅣB	4a	3b	moderate

## Sheet: Supplemental Table S2
Table S2. Used reagents in this study
TaqMan primers and probes	Assay ID		Company
DDIT4	Hs01111686_g1		Applied Biosystems, Waltham, MA, USA
FOXD1	Hs00270117_s1
FXR1	Hs01096861_g1
FZD2	Hs00361432_s1
HMGB3	Hs00866536_s1
MINPP1	Hs01127791_m1
PAWR	Hs05033467_s1
PFN2	Hs00160050_m1
RTN4R	Hs01934782_s1
GAPDH	Hs02786624_g1
Pre-miR™ miRNA Precursor	Assay ID	Concentration
hsa-miR-30e-5p	PM10037	10nM	Applied Biosystems, Waltham, MA, USA
negative control miRNA #2	AM17111	10nM
Stealth Select siRNA	Assay ID	Concentration
siFOXD1-1	s5229	10nM	Invitrogen, Waltham, MA, USA
siFOXD1-2	s5231	10nM

## Sheet: Supplemental Table S3
Table S3 . Clinical features of patients for IHC
	Age	Sex	Location	cT	cN	cM	cStage	pT	pN	Differentiation
Patient 1	50	M	tounge	4a	1	0	IVa	4a	1	well
Patient 2	75	M	tongue	3	1b	0	Ⅲ	3	1b	moderate
